# Supplementary material for: Translation of the Weight-Related Behaviours Questionnaire into a Short-Form Psychosocial Assessment Tool for the Detection of Women at Risk of Excessive Gestational Weight Gain
Source: Int J Environ Res Public Health. 2021 Sep 9;18(18):9522. doi: 10.3390/ijerph18189522 (PMC8472452; doi:10.3390/ijerph18189522)
Supplement: Supplementary file 1 [file ijerph-18-09522-s001.zip]

Archive with 1 entries (1 files):
- ijerph-1322328-supplementary.pdf
